# Supplementary material for: Exposure to Cyantraniliprole Adversely Impacts Fitness of Harmonia axyridis: Acute Toxicity and Sublethal Effects on Development, Fecundity and Antioxidant Responses
Source: Insects. 2024 Oct 6;15(10):773. doi: 10.3390/insects15100773 (PMC11508540; doi:10.3390/insects15100773)
Supplement: Supplementary file 1 [file insects-15-00773-s001.zip]

Archive with 1 entries (1 files):
- insects-3186661-supplementary.pdf
